# Supplementary material for: Deciphering male influence in gynogenetic Pengze crucian carp (Carassius auratus var. pengsenensis): insights from Nanopore sequencing of structural variations
Source: Front Genet. 2024 May 9;15:1392110. doi: 10.3389/fgene.2024.1392110 (PMC11111978; doi:10.3389/fgene.2024.1392110)
Supplement: Supplementary file 1 [file Table3.XLSX]

## Sheet: Sheet2
Table S1. Statistical of Effective Data Output.
Sample	Raw data	Clean data	Mean read length	Read length N50	Mean read quality	>Q7 rate	>Q10 rate
PF	16890363136	16090259720	8519	24699	11.5	1	0.894
PM	16825557919	16173451230	9520	22942	11.5	1	0.902
CM	15039691388	14547214877	11445	26871	11.6	1	0.904
PP1	16470212672	16050588005	14389	30354	11.6	1	0.901
PP2	15915480099	15552365031	18858	29695	11.6	1	0.896
PP3	17779349557	17423572327	18343	28639	11.8	1	0.912
PP4	15379641604	15060816097	19101	29930	11.7	1	0.913
PP5	16213981579	15937231451	20791	32355	11.8	1	0.922
PP6	15069968080	14768500553	20018	31477	11.7	1	0.917
PP7	16652633858	16483697390	17022	27978	11.9	1	0.853
PP8	18652843678	18069987022	7705	17593	11.8	1	0.919
PP9	15724271499	15346117378	8107	19264	11.8	1	0.918
PC1	17441377549	16829937082	10852	27713	11.6	1	0.899
PC2	17938403550	17396693515	12347	26545	11.6	1	0.903
PC3	17224694347	16776300743	14498	27448	11.7	1	0.906
PC4	15923082850	15479055759	11786	24165	11.8	1	0.923
PC5	16213981579	15937231451	20791	32355	11.8	1	0.922
PC6	15304770378	14654361280	7842	17159	11.7	1	0.921
PC7	17085467451	16232483846	5762	18661	11.4	1	0.886
PC8	17325635142	16628768288	6814	20921	11.5	1	0.895
PC9	17619304425	17361471404	13086	24058	11.6	1	0.742
