# Supplementary material for: Deciphering male influence in gynogenetic Pengze crucian carp (Carassius auratus var. pengsenensis): insights from Nanopore sequencing of structural variations
Source: Front Genet. 2024 May 9;15:1392110. doi: 10.3389/fgene.2024.1392110 (PMC11111978; doi:10.3389/fgene.2024.1392110)
Supplement: Supplementary file 8 [file Table6.XLSX]

## Sheet: Sheet1
Table S4. Statistics for Total Coverage Length of Males and Offspring DSVs on the Reference Genome and Similarity Calculations with PF.
Samples	DSVs Length(Kb)	Similarity ratio
CM	39046.3	0.97224
PM	1114.74	0.999207
PC1	1177.67	0.999163
PC2	1256.09	0.999107
PC3	1225.37	0.999129
PC4	1041.35	0.99926
PC5	1094.47	0.999222
PC6	822.756	0.999415
PC7	903.243	0.999358
PC8	962.749	0.999316
PC9	1080.19	0.999232
PP1	1105.76	0.999214
PP2	1114.63	0.999208
PP3	1348.81	0.999041
PP4	976.304	0.999306
PP5	1195.06	0.99915
PP6	1023.71	0.999272
PP7	1145.28	0.999186
PP8	1151.45	0.999181
PP9	832.928	0.999408
