# Supplementary material for: Deciphering male influence in gynogenetic Pengze crucian carp (Carassius auratus var. pengsenensis): insights from Nanopore sequencing of structural variations
Source: Front Genet. 2024 May 9;15:1392110. doi: 10.3389/fgene.2024.1392110 (PMC11111978; doi:10.3389/fgene.2024.1392110)
Supplement: Supplementary file 9 [file Table4.XLSX]

## Sheet: Sheet1
Table S2. Statistical Table of Comparison Results and Coverage.
Sample	Total Reads	Mapped reads	Mapping rate	Mean depth	Coverage 1×(%) rate	Coverage 3×(%) rate	Coverage 5×(%) rate
PF	5168143	5155030	0.9975	9.6	0.98	0.88	0.77
PM	4792065	4783184	0.9981	9.26	0.95	0.89	0.81
CM	8109750	8066990	0.9947	8.8	0.91	0.72	0.61
PP1	3417549	3412513	0.9985	9.13	0.946	0.88	0.8
PP2	2767790	2765506	0.9992	8.84	0.94	0.88	0.79
PP3	3154730	3152507	0.9993	9.91	0.95	0.89	0.83
PP4	2617545	2615532	0.9992	8.55	0.94	0.86	0.78
PP5	2565867	2564432	0.9994	9.05	0.94	0.88	0.8
PP6	2498543	2496628	0.9992	8.37	0.94	0.87	0.77
PP7	3173599	3171221	0.9993	9.3	0.97	0.88	0.78
PP8	6525371	6514454	0.9983	10.4	0.98	0.89	0.82
PP9	5308305	5298187	0.9981	8.8	0.97	0.87	0.75
PC1	4443664	4435526	0.9982	10.3	0.97	0.88	0.8
PC2	4156721	4150781	0.9986	10.4	0.97	0.89	0.79
PC3	3537619	3533932	0.999	10	0.97	0.88	0.79
PC4	3864424	3858199	0.9984	8.85	0.95	0.88	0.8
PP5	2565867	2564432	0.9994	9.05	0.94	0.88	0.8
PC6	5103610	5094638	0.9982	8.44	0.95	0.88	0.78
PC7	7379478	7354831	0.9967	9.3	0.98	0.88	0.78
PC8	6503538	6482915	0.9968	9.9	0.98	0.89	0.79
PC9	4108413	4099042	0.9977	9.8	0.97	0.89	0.8
