# Supplementary material for: Deciphering male influence in gynogenetic Pengze crucian carp (Carassius auratus var. pengsenensis): insights from Nanopore sequencing of structural variations
Source: Front Genet. 2024 May 9;15:1392110. doi: 10.3389/fgene.2024.1392110 (PMC11111978; doi:10.3389/fgene.2024.1392110)
Supplement: Supplementary file 11 [file Table5.XLSX]

## Sheet: Sheet1
Table S3. Filtered SVs Statistical Data of Samples.
Sample	DEL count	DEL length (KB)	INS count	INS length (KB)	DUP count	DUP length (KB)	INV count	INV length (KB)
PP1	28817	27325.4	25055	7246.01	2	43.16	16	116.21
PP2	26262	25363.1	22807	6698.77	2	24.77	18	117.58
PP3	36364	34496.6	31969	9716.58	2	31.47	26	57.95
PP4	24322	23214	20868	6054.03	0	0	9	17.22
PP5	29359	28183.8	25741	7986.57	2	24.57	14	18.85
PP6	22100	22162.8	19544	5910.56	2	47.88	10	15.49
PP7	30208	28823	25553	7115.69	1	21.7	9	114.91
PP8	35132	32846	30026	7039.29	6	114.67	17	44.97
PP9	21810	20592.4	18795	4385.62	2	29.33	5	8.56
PC1	32567	30398.5	28427	7884.23	2	24.57	14	51.59
PC2	36321	34210.7	30903	8773.47	3	33.52	11	9.62
PC3	33588	31480.1	29092	8467.17	1	21.7	13	63.41
PC4	24612	23009.6	21291	5450.77	2	24.57	8	11.53
PC5	29521	28135.8	25692	6341.64	2	47.88	16	51.7
PC6	19584	18201.4	16780	3723.37	4	58.37	12	33.48
PC7	24552	22605.6	20747	4529.51	4	74	16	23.59
PC8	27713	25552.5	23819	5512.81	5	37.67	8	28.06
PC9	33198	29942.8	28866	7154.16	3	32.95	12	18.55
PM	27526	25563.4	23674	6076.45	2	32.42	11	11.32
CM	62574	16519	82868	18633.1	0	0	15	36.89
