# Supplementary material for: Deciphering male influence in gynogenetic Pengze crucian carp (Carassius auratus var. pengsenensis): insights from Nanopore sequencing of structural variations
Source: Front Genet. 2024 May 9;15:1392110. doi: 10.3389/fgene.2024.1392110 (PMC11111978; doi:10.3389/fgene.2024.1392110)
Supplement: Supplementary file 12 [file Table7.XLSX]

## Sheet: Sheet1
Table S5. Statistical Table of MSSVs in Gene Regions.
Samples	Intergenic		Intronic		Upstream		Downstream		Upstream;Downstream		Exonic		UTR3		UTR5		ncRNA_Intronic		ncRNA_Exonic		ncRNA_Splicing
	Number	Percentage	Number	Percentage	Number	Percentage	Number	Percentage	Number	Percentage	Number	Percentage	Number	Percentage	Number	Percentage	Number	Percentage	Number	Percentage	Number	Percentage
PP1	483	0.318392	804	0.529993	57	0.0375742	48	0.0316414	21	0.0138431	8	0.00527357	22	0.0145023	5	0.00329598	55	0.0362558	14	0.00922874	0	0
PP2	433	0.316984	711	0.520498	55	0.0402635	56	0.0409956	12	0.00878477	9	0.00658858	30	0.0219619	3	0.00219619	44	0.0322108	12	0.00878477	1	0.000732064
PP3	542	0.317145	899	0.526039	65	0.0380339	70	0.0409596	20	0.0117028	10	0.00585138	30	0.0175541	5	0.00292569	56	0.0327677	11	0.00643651	1	0.000585138
PP4	379	0.294712	702	0.545879	42	0.0326594	54	0.0419907	23	0.0178849	5	0.00388802	25	0.0194401	4	0.00311042	46	0.0357698	5	0.00388802	1	0.000777605
PP5	420	0.289256	776	0.534435	71	0.0488981	68	0.046832	22	0.0151515	9	0.00619835	24	0.0165289	5	0.00344353	42	0.0289256	14	0.00964187	1	0.000688705
PP6	380	0.311475	658	0.539344	42	0.0344262	44	0.0360656	16	0.0131148	2	0.00163934	25	0.0204918	4	0.00327869	39	0.0319672	9	0.00737705	1	0.000819672
PP7	452	0.312803	782	0.541176	40	0.0276817	54	0.0373702	22	0.0152249	7	0.00484429	29	0.0200692	6	0.00415225	43	0.0297578	9	0.00622837	1	0.000692042
PP8	433	0.298415	788	0.543074	57	0.0392833	56	0.0385941	26	0.0179187	4	0.00275672	27	0.0186079	5	0.0034459	48	0.0330806	6	0.00413508	1	0.00068918
PP9	342	0.286192	667	0.558159	44	0.0368201	48	0.0401674	17	0.0142259	4	0.00334728	23	0.0192469	2	0.00167364	42	0.0351464	5	0.0041841	1	0.00083682
PC1	82	0.261981	190	0.607029	9	0.028754	10	0.0319489	8	0.0255591	1	0.00319489	5	0.0159744	3	0.00958466	4	0.0127796	1	0.00319489	0	0
PC2	71	0.228296	197	0.633441	12	0.0385852	11	0.0353698	3	0.0096463	0	0	4	0.0128617	3	0.0096463	10	0.0321543	0	0	0	0
PC3	90	0.268657	181	0.540299	14	0.041791	17	0.0507463	5	0.0149254	2	0.00597015	9	0.0268657	4	0.0119403	12	0.0358209	1	0.00298507	0	0
PC4	56	0.198582	175	0.620567	12	0.0425532	12	0.0425532	5	0.0177305	2	0.0070922	5	0.0177305	1	0.0035461	12	0.0425532	2	0.0070922	0	0
PC5	70	0.226537	187	0.605178	15	0.0485437	16	0.0517799	4	0.012945	1	0.00323625	7	0.0226537	3	0.00970874	5	0.0161812	1	0.00323625	0	0
PC6	58	0.243697	139	0.584034	12	0.0504202	9	0.0378151	5	0.0210084	2	0.00840336	5	0.0210084	2	0.00840336	4	0.0168067	2	0.00840336	0	0
PC7	65	0.22807	177	0.621053	7	0.0245614	18	0.0631579	7	0.0245614	1	0.00350877	3	0.0105263	1	0.00350877	5	0.0175439	1	0.00350877	0	0
PC8	67	0.234266	178	0.622378	9	0.0314685	12	0.041958	6	0.020979	2	0.00699301	4	0.013986	1	0.0034965	6	0.020979	1	0.0034965	0	0
PC9	76	0.215297	214	0.606232	15	0.0424929	19	0.0538244	7	0.01983	2	0.00566572	4	0.0113314	5	0.0141643	10	0.0283286	1	0.00283286	0	0
